# Supplementary material for: First record of the genus Echthronomas Forster, 1869 (Hymenoptera, Ichneumonidae, Campopleginae) for the fauna of Ukraine
Source: Biodivers Data J. 2014 Jan 14;(2):e1006. doi: 10.3897/BDJ.2.e1006 (PMC4030216; doi:10.3897/BDJ.2.e1006)
Supplement: XML Treatment for Echthronomas [file BDJ.2.e1006-treatment1.xml]

<!DOCTYPE tp:taxon-treatment
  PUBLIC "-//TaxonX//DTD Taxonomic Treatment Publishing DTD v0 20100105//EN" "tax-treatment-NSO.dtd">
<tp:taxon-treatment xmlns:tp="http://www.plazi.org/taxpub"><tp:treatment-meta><mixed-citation publication-type="journal"><person-group><name><surname>Varga</surname><given-names>Alexander</given-names></name></person-group><article-title>First record of the genus <italic><tp:taxon-name><tp:taxon-name-part taxon-name-part-type="genus">Echthronomas</tp:taxon-name-part></tp:taxon-name></italic> Forster, 1869 (<tp:taxon-name><tp:taxon-name-part taxon-name-part-type="ordo">Hymenoptera</tp:taxon-name-part></tp:taxon-name>, <tp:taxon-name><tp:taxon-name-part taxon-name-part-type="familia">Ichneumonidae</tp:taxon-name-part></tp:taxon-name>, <tp:taxon-name><tp:taxon-name-part taxon-name-part-type="subfamilia">Campopleginae</tp:taxon-name-part></tp:taxon-name>) for the fauna of Ukraine</article-title><source>Biodivers Data J</source><day>14</day><month>1</month><year>2014</year><volume>2014</volume><issue>2</issue><pub-id pub-id-type="doi">10.3897/BDJ.2.e1006</pub-id></mixed-citation></tp:treatment-meta><tp:nomenclature><tp:taxon-name>
            <tp:taxon-name-part taxon-name-part-type="genus">Echthronomas</tp:taxon-name-part>
          </tp:taxon-name><tp:taxon-authority>Forster, 1869</tp:taxon-authority><tp:nomenclature-citation-list><tp:nomenclature-citation><tp:taxon-name>
                <tp:taxon-name-part taxon-name-part-type="genus">Echthronomas</tp:taxon-name-part>
              </tp:taxon-name><tp:type-species><tp:taxon-name>
                  <tp:taxon-name-part taxon-name-part-type="genus">Casinaria</tp:taxon-name-part>
                  <tp:taxon-name-part taxon-name-part-type="species">ochrostoma</tp:taxon-name-part>
                </tp:taxon-name></tp:type-species><comment> (Holmgren, 1860)</comment></tp:nomenclature-citation></tp:nomenclature-citation-list></tp:nomenclature><tp:treatment-sec sec-type="Diagnosis"><title>Diagnosis</title><p>Fore wing 5.3 to 8.0 mm long. Body short and stout. Eye margin indented opposite antennal socket. Clypeus small, its apex convex. Mandible short. Lower tooth of mandible a little shorter than upper tooth. Temple short. Mesopleurum matt and with strong punctures. Propodeum short, with or without well defined carinae, its basal transverse carina more or less distinct, other carinae not always present. Areola and petiolar areas, when defined, broadly confluent. Propodeal spiracle circular. Tarsal claws pectinate. Areolet pointed or petiolate. First metasomal segment slender. Glymmae present. Metasoma compressed. Thyridium subcircular, separated from base of the second tergite by 0.2 to 0.6 its diameter. Ovipositor as long as apical depth of metasoma. This genus is distinguished from other Campoplegine genera by combination of the following characters (Fig. <xref ref-type="fig" rid="F374203">1</xref>).</p></tp:treatment-sec><tp:treatment-sec><!--Section generated to contain objects referenced in tp:taxon-treatment.--><fig-group id="F374203" position="float" orientation="portrait"><caption><p><italic><tp:taxon-name><tp:taxon-name-part taxon-name-part-type="genus">Echthronomas</tp:taxon-name-part> <tp:taxon-name-part taxon-name-part-type="species">facialis</tp:taxon-name-part></tp:taxon-name></italic> (Thomson, 1887).</p></caption><fig id="F374208" position="float" orientation="portrait"><label>Figure 1a.</label><caption><p>Nervellus.</p></caption><graphic xmlns:xlink="http://www.w3.org/1999/xlink" xlink:href="biodiversity_data_journal-2-e1006-g001_a.jpg" position="float" orientation="portrait" xlink:type="simple"/></fig><fig id="F374209" position="float" orientation="portrait"><label>Figure 1b.</label><caption><p>Spurs of hind tibia.</p></caption><graphic xmlns:xlink="http://www.w3.org/1999/xlink" xlink:href="biodiversity_data_journal-2-e1006-g001_b.jpg" position="float" orientation="portrait" xlink:type="simple"/></fig></fig-group></tp:treatment-sec></tp:taxon-treatment>
