# Supplementary material for: First record of the genus Echthronomas Forster, 1869 (Hymenoptera, Ichneumonidae, Campopleginae) for the fauna of Ukraine
Source: Biodivers Data J. 2014 Jan 14;(2):e1006. doi: 10.3897/BDJ.2.e1006 (PMC4030216; doi:10.3897/BDJ.2.e1006)
Supplement: XML Treatment for Echthronomas quadrinotata [file BDJ.2.e1006-treatment3.xml]

<!DOCTYPE tp:taxon-treatment
  PUBLIC "-//TaxonX//DTD Taxonomic Treatment Publishing DTD v0 20100105//EN" "tax-treatment-NSO.dtd">
<tp:taxon-treatment xmlns:tp="http://www.plazi.org/taxpub"><tp:treatment-meta><mixed-citation publication-type="journal"><person-group><name><surname>Varga</surname><given-names>Alexander</given-names></name></person-group><article-title>First record of the genus <italic><tp:taxon-name><tp:taxon-name-part taxon-name-part-type="genus">Echthronomas</tp:taxon-name-part></tp:taxon-name></italic> Forster, 1869 (<tp:taxon-name><tp:taxon-name-part taxon-name-part-type="ordo">Hymenoptera</tp:taxon-name-part></tp:taxon-name>, <tp:taxon-name><tp:taxon-name-part taxon-name-part-type="familia">Ichneumonidae</tp:taxon-name-part></tp:taxon-name>, <tp:taxon-name><tp:taxon-name-part taxon-name-part-type="subfamilia">Campopleginae</tp:taxon-name-part></tp:taxon-name>) for the fauna of Ukraine</article-title><source>Biodivers Data J</source><day>14</day><month>1</month><year>2014</year><volume>2014</volume><issue>2</issue><pub-id pub-id-type="doi">10.3897/BDJ.2.e1006</pub-id></mixed-citation></tp:treatment-meta><tp:nomenclature><tp:taxon-name>
            <tp:taxon-name-part taxon-name-part-type="genus">Echthronomas</tp:taxon-name-part>
            <tp:taxon-name-part taxon-name-part-type="species">quadrinotata</tp:taxon-name-part>
          </tp:taxon-name><tp:taxon-authority>(Thomson, 1887)</tp:taxon-authority></tp:nomenclature><tp:treatment-sec sec-type="materials"><title>Materials</title><list list-type="alpha-lower" list-content="occurrences"><list-item><p><bold>Type status:</bold> <named-content xmlns:xlink="http://www.w3.org/1999/xlink" content-type="dwc:typeStatus" xlink:type="simple">Other material</named-content>. <bold>Occurrence:</bold> recordedBy: <named-content xmlns:xlink="http://www.w3.org/1999/xlink" content-type="dwc:recordedBy" xlink:type="simple">Varga A.</named-content>; sex: <named-content xmlns:xlink="http://www.w3.org/1999/xlink" content-type="dwc:sex" xlink:type="simple">female</named-content>; <bold>Location:</bold> country: <named-content xmlns:xlink="http://www.w3.org/1999/xlink" content-type="dwc:country" xlink:type="simple">Ukraine</named-content>; stateProvince: <named-content xmlns:xlink="http://www.w3.org/1999/xlink" content-type="dwc:stateProvince" xlink:type="simple">Transcarpathian region, Rakhiv district, Kvasy</named-content>; verbatimElevation: <named-content xmlns:xlink="http://www.w3.org/1999/xlink" content-type="dwc:verbatimElevation" xlink:type="simple">630-650 m</named-content>; verbatimLatitude: <named-content xmlns:xlink="http://www.w3.org/1999/xlink" content-type="dwc:verbatimLatitude" xlink:type="simple">48° 08' N</named-content>; verbatimLongitude: <named-content xmlns:xlink="http://www.w3.org/1999/xlink" content-type="dwc:verbatimLongitude" xlink:type="simple">24° 16' E</named-content>; <bold>Event:</bold> eventDate: <named-content xmlns:xlink="http://www.w3.org/1999/xlink" content-type="dwc:eventDate" xlink:type="simple">16 August 2009</named-content></p></list-item></list></tp:treatment-sec><tp:treatment-sec sec-type="Diagnosis"><title>Diagnosis</title><p><italic>Female</italic>. This species is easily distinguishable from all Echthronomas species in having a transversely wrinkled propodeum, black clypeus with two yellow lateral spots, black face and malar space (Fig. <xref ref-type="fig" rid="F374219">3</xref><xref ref-type="fig" rid="F374224">a</xref>), black fore coxae with red (yellowish) spots, black metasoma with red postpetiole apically and tergites II–IV (Fig. <xref ref-type="fig" rid="F374219">3</xref><xref ref-type="fig" rid="F374225">b</xref>).</p><p><italic><tp:taxon-name><tp:taxon-name-part taxon-name-part-type="genus">Echthronomas</tp:taxon-name-part> <tp:taxon-name-part taxon-name-part-type="species">tricincta</tp:taxon-name-part></tp:taxon-name></italic> (Gravenhorst, 1829) differs from <italic><tp:taxon-name><tp:taxon-name-part taxon-name-part-type="genus">Echthronomas</tp:taxon-name-part> <tp:taxon-name-part taxon-name-part-type="species">quadrinotata</tp:taxon-name-part></tp:taxon-name></italic> (Thomson, 1887) in having entirely yellow fore and mid coxae, clypeus, and malar space, partly yellow face, and a black metasoma with only red apically tergites II–IV. Another species, <italic><tp:taxon-name><tp:taxon-name-part taxon-name-part-type="genus">Echthronomas</tp:taxon-name-part> <tp:taxon-name-part taxon-name-part-type="species">ochrostoma</tp:taxon-name-part></tp:taxon-name></italic> (Holmgren, 1860), is similar to <italic><tp:taxon-name><tp:taxon-name-part taxon-name-part-type="genus">Echthronomas</tp:taxon-name-part> <tp:taxon-name-part taxon-name-part-type="species">quadrinotata</tp:taxon-name-part></tp:taxon-name></italic> (Thomson, 1887), but differs in having a yellow malar space and clypeus (sometimes with a small black central spot) (<xref ref-type="bibr" rid="B373724">Horstmann 1987</xref>).</p></tp:treatment-sec><tp:treatment-sec sec-type="Biology"><title>Biology</title><sec sec-type="Hosts"><title>Hosts</title><p><italic><tp:taxon-name><tp:taxon-name-part taxon-name-part-type="genus">Eilema</tp:taxon-name-part></tp:taxon-name></italic> sp. (<tp:taxon-name><tp:taxon-name-part taxon-name-part-type="familia">Arctiidae</tp:taxon-name-part></tp:taxon-name>) (<xref ref-type="bibr" rid="B373724">Horstmann 1987</xref>).</p></sec></tp:treatment-sec><tp:treatment-sec><!--Section generated to contain objects referenced in tp:taxon-treatment.--><fig-group id="F374219" position="float" orientation="portrait"><caption><p><italic><tp:taxon-name><tp:taxon-name-part taxon-name-part-type="genus">Echthronomas</tp:taxon-name-part> <tp:taxon-name-part taxon-name-part-type="species">quadrinotata</tp:taxon-name-part></tp:taxon-name></italic> (Thomson, 1887).</p></caption><fig id="F374224" position="float" orientation="portrait"><label>Figure 3a.</label><caption><p>Head and fore coxae (frontal view).</p></caption><graphic xmlns:xlink="http://www.w3.org/1999/xlink" xlink:href="biodiversity_data_journal-2-e1006-g003_a.jpg" position="float" orientation="portrait" xlink:type="simple"/></fig><fig id="F374225" position="float" orientation="portrait"><label>Figure 3b.</label><caption><p>Metasoma and hind femora (dorsal view).</p></caption><graphic xmlns:xlink="http://www.w3.org/1999/xlink" xlink:href="biodiversity_data_journal-2-e1006-g003_b.jpg" position="float" orientation="portrait" xlink:type="simple"/></fig></fig-group><fig id="F374224" position="float" orientation="portrait"><label>Figure 3a.</label><caption><p>Head and fore coxae (frontal view).</p></caption><graphic xmlns:xlink="http://www.w3.org/1999/xlink" xlink:href="biodiversity_data_journal-2-e1006-g003_a.jpg" position="float" orientation="portrait" xlink:type="simple"/></fig><fig id="F374225" position="float" orientation="portrait"><label>Figure 3b.</label><caption><p>Metasoma and hind femora (dorsal view).</p></caption><graphic xmlns:xlink="http://www.w3.org/1999/xlink" xlink:href="biodiversity_data_journal-2-e1006-g003_b.jpg" position="float" orientation="portrait" xlink:type="simple"/></fig></tp:treatment-sec><ref-list><ref id="B373724"><element-citation xmlns:xlink="http://www.w3.org/1999/xlink" publication-type="article" xlink:type="simple"><person-group person-group-type="author"><name name-style="western"><surname>Horstmann</surname><given-names>K.</given-names></name></person-group><year>1987</year><article-title>Die europäischen Arten der Gattung Echthronomas Förster and Eriborus Förster (<tp:taxon-name><tp:taxon-name-part taxon-name-part-type="ordo">Hymenoptera</tp:taxon-name-part></tp:taxon-name>, <tp:taxon-name><tp:taxon-name-part taxon-name-part-type="familia">Ichneumonidae</tp:taxon-name-part></tp:taxon-name>)</article-title><source>Nachrichtenblatt der Bayerischen Entomologen</source><volume>36</volume><fpage>57</fpage><lpage>67</lpage></element-citation></ref></ref-list></tp:taxon-treatment>
